# Supplementary material for: Breast Milk Constituents and the Development of Breast Milk Jaundice in Neonates: A Systematic Review
Source: Nutrients. 2023 May 10;15(10):2261. doi: 10.3390/nu15102261 (PMC10224501; doi:10.3390/nu15102261)
Supplement: Supplementary file 1 [file nutrients-15-02261-s001.zip]

Archive with 2 entries (2 files):
- Table S1_PRISMA checklist.pdf
- Table S2_search strategies.pdf
